# Supplementary material for: GSK-J4 Inhibition of KDM6B Histone Demethylase Blocks Adhesion of Mantle Cell Lymphoma Cells to Stromal Cells by Modulating NF-κB Signaling
Source: Cells. 2023 Aug 6;12(15):2010. doi: 10.3390/cells12152010 (PMC10416905; doi:10.3390/cells12152010)
Supplement: Supplementary file 1 [file cells-12-02010-s001.zip]

Archive with 1 entries (1 files):
- cells-2499985-supplementary.pdf
